# Supplementary material for: Progeria and Aging—Omics Based Comparative Analysis
Source: Biomedicines. 2022 Sep 29;10(10):2440. doi: 10.3390/biomedicines10102440 (PMC9599154; doi:10.3390/biomedicines10102440)
Supplement: Supplementary file 1 [file biomedicines-10-02440-s001.zip]

Archive with 3 entries (3 files):
- MiniTutorial.pdf
- SupplementaryFigures_final.pdf
- SupplementaryTables.xlsx
